# Supplementary material for: Prognostic implications of HER2NEU‐low in metastatic breast cancer
Source: Cancer Med. 2024 Feb 4;13(2):e6979. doi: 10.1002/cam4.6979 (PMC10839127; doi:10.1002/cam4.6979)
Supplement: Supplementary file 2 — Table S1. [file CAM4-13-e6979-s001.xlsx]

## Sheet: Table 1 - Table 1 - Population 
Table 1 - Population Statistics and HER2 Binomial Regression for Entire Cohort
	Population Statistics		HER2: Low Vs Negative Binomial
NCDB Variable	N	%	Odds Ratio (95% CI)	P Value
HER2-Low	17771	0.721343	_	_
ER Positivity	20161	0.818355	2.13 (1.99 - 2.30)	<0.001
Age at Diagnosis [years]	Continuous	_	1.00 (1.00 - 1.01)	0.102
Charlson‐Deyo score of 0	20423	0.82899	_	_
Charlson‐Deyo score of 1	3172	0.128755	1.03 (0.79 - 1.33)	0.853
Charlson‐Deyo score of 2	742	0.0301185	0.88 (0.67 - 1.16)	0.368
Charlson‐Deyo score of 3	299	0.0121367	1.03 (0.76 - 1.40)	0.847
Left Breast	11731	0.476173	0.99 (0.83 - 1.17)	0.884
Right Breast	12112	0.491638	0.97 (0.82 - 1.15)	0.738
Systemic Therapy	20703	0.840356	0.98 (0.90 - 1.07)	0.639
Year of Diagnosis 2008-2011 vs 2012-2015	20122	0.816772	1.03 (0.95 - 1.10)	0.509
N Stage 0	6570	0.266683	_	_
N Stage 1	7593	0.308208	0.90 (0.83 - 0.98)	0.016
N Stage 2	2065	0.0838204	0.99 (0.90 - 1.08)	0.787
N Stage 3	2195	0.0890973	1.01 (0.89 - 1.15)	0.83
N Stage Unknown	6213	0.252192	1.07 (0.95 - 1.22)	0.271
T Stage 0	424	0.0172106	_	_
T Stage 1	3231	0.13115	0.80 (0.64 - 1.00)	0.048
T Stage 2	5552	0.225361	1.12 (1.01 - 1.24)	0.029
T Stage 3	2579	0.104684	1.12 (1.03 - 1.23)	0.012
T Stage 4	5597	0.227188	1.13 (1.00 - 1.26)	0.043
T Stage Unknown	7253	0.294407	1.19 (1.08 - 1.31)	0.001
Received Chemo Treatment	10957	0.444756	0.92 (0.86 - 0.97)	0.00187
Distance of Patient Residence - Reporting Hospital [miles]	Continuous	_	1.00 (1.00 - 1.00)	0.801
Community Facility	2474	0.100422	_	_
Comprehensive Community Facility	10298	0.418006	0.91 (0.81 - 1.01)	0.078022
Academic Facility	7975	0.323713	0.75 (0.64 - 0.85)	<0.001
Integrated Network Facility	2607	0.105821	0.81 (0.69 - 0.94)	0.001269
Metropolitan Area	20753	0.842385	_	_
Urban/suburban Area	2773	0.112559	0.82 (0.68 - 0.99)	0.041
Rural Area	398	0.0161552	0.84 (0.68 - 1.03)	0.096
Female	24291	0.985996	1.53 (1.16 - 2.01)	0.003
No Insurance	1269	0.05151	_	_
Private Insurance	10081	0.409198	1.08 (0.84 - 1.39)	0.53
Medicaid	2696	0.109433	1.01 (0.81 - 1.26)	0.924
Medicare	9971	0.404733	1.06 (0.85 - 1.32)	0.605
Identify as Hispanic	2430	0.0986361	1.13 (1.03 - 1.24)	0.013
Identify Race as White	19265	0.781986	0.90 (0.79 - 1.03)	0.116
Identify Race as Black	4141	0.168087	0.97 (0.83 - 1.13)	0.685
Median Regional Household Income <$38,000	4441	0.180265	_	_
Median Regional Household Income $38,000 - $47,999	5347	0.21704	1.01 (0.92 - 1.10)	0.8826
Median Regional Household Income $48,000 - $62,999	6565	0.26648	1.05 (0.97 - 1.14)	0.2192
Median Regional Household Income ≤$63,000	8156	0.33106	0.99 (0.91 - 1.07)	0.8073
Regional high school dropout rate: ≤ 7%	5955	0.241719	_	_
Regional high school dropout rate: 7% - 12.9%	7882	0.319938	1.01 (0.93 - 1.09)	0.894
Regional high school dropout rate: 13% - 20.9%	6244	0.25345	0.94 (0.85 - 1.03)	0.189
Regional high school dropout rate: ≥21%	4442	0.180305	0.86 (0.77 - 0.97)	0.015

## Sheet: Table 2 - Table 2 - Survival MV
	Table 2 - Survival MVA Results for Entire Cohort
		Multi Variable Analysis
	NCDB Variable	Hazard Ratio (95% CI)	P Value
	HER2-Low	0.95 (0.91 - 0.99)	0.0082
	Age at Diagnosis [years]	1.02 (1.02 - 1.02)	<0.001
	ER Positive	0.48 (0.46 - 0.51)	<0.001
	Charlson‐Deyo score of 1	1.30 (1.24 - 1.37)	<0.001
	Charlson‐Deyo score of 2	1.62 (1.48 - 1.78)	<0.001
	Charlson‐Deyo score of 3	1.84 (1.59 - 2.11)	<0.001
	Received Chemo Treatment	1.19 (1.14 - 1.25)	<0.001
	Systemic Therapy	1.26 (1.18 - 1.33)	<0.001
	Year of Diagnosis 2008-2011 vs 2012-2015	1.10 (1.05 - 1.15)	<0.001
	Identify Race as Black	1.26 (1.20 - 1.32)	<0.001

## Sheet: Table 3 - Table 3 - MVA Results
	Table 3 - MVA Results for Estrogen Receptor Positive Cohort
		Multi Variable Analysis
	NCDB Variable	Hazard Ratio (95% CI)	P Value
	HER2-Low	0.92 (0.87 - 0.96)	0.001
	Age at Diagnosis [years]	1.02 (1.02 - 1.02)	<0.001
	Identify as Hispanic	0.90 (0.83 - 0.97)	0.005
	Identify Race as Black	0.81 (0.73 - 0.91)	<0.001
	N Stage 1	1.22 (1.15 - 1.29)	<0.001
	N Stage 2	1.13 (1.03 - 1.22)	0.007
	N Stage 3	1.23 (1.13 - 1.33)	<0.001
	T Stage 0	_	_
	T Stage 1	1.65 (1.36 - 2.00)	<0.001
	T Stage 2	1.87 (1.54 - 2.26)	<0.001
	T Stage 3	2.10 (1.73 - 2.55)	<0.001
	T Stage 4	2.15 (1.78 - 2.59)	<0.001
	Charlson‐Deyo score of 0	_	_
	Charlson‐Deyo score of 1	1.28 (1.21 - 1.36)	<0.001
	Charlson‐Deyo score of 2	1.50 (1.35 - 1.67)	<0.001
	Charlson‐Deyo score of 3	1.66 (1.42 - 1.95)	<0.001
	Systemic Therapy	0.97 (0.91 - 1.05)	0.45
	Year of Diagnosis 2008-2011 vs 2012-2015	1.06 (1.01 - 1.12)	0.025
	No Insurance	_	_
	Private Insurance	0.72 (0.65 - 0.79)	<0.001
	Medicaid	0.84 (0.76 - 0.92)	<0.001
	Medicare	0.75 (0.62 - 0.92)	0.005
	Distance of Patient Residence - Reporting Hospital [miles]	1.00 (1.00 - 1.00)	0.866
	Urban/suburban Area	0.99 (0.92 - 1.06)	0.757
	Rural Area	1.05 (0.90 - 1.24)	0.524

## Sheet: Supplemental Table 1 - Suppleme
Supplemental Table 1 - Uni-variable Analysis Results
	Uni-Variable Analysis
NCDB Variable	Hazard Ratio (95% CI)	P Value
HER2-Low	0.88 (0.85 - 0.92)	<0.001
Age at Diagnosis [years]	1.01 (1.01 - 1.01)	<0.001
ER Positive	0.46 (0.44 - 0.48)	<0.001
Identify Race as Black	1.37 (1.30 - 1.43)	<0.001
Charlson‐Deyo score of 1	1.42 (1.35 - 1.50)	<0.001
Charlson‐Deyo score of 2	1.78 (1.62 - 1.95)	<0.001
Charlson‐Deyo score of 3	2.03 (1.25 - 1.34)	<0.001
Systemic Therapy	1.22 (1.16 - 1.29)	<0.001
Year of Diagnosis 2008-2011 vs 2012-2015	1.08 (1.04 - 1.13)	<0.001
Distance of Patient Residence - Reporting Hospital [miles]	1.00 (1.00 - 1.00)	0.2071
Urban/suburban Area	1.04 (0.98 - 1.10)	0.1586
Rural Area	1.13 (0.98 - 1.30)	0.0844
